# Supplementary material for: Species-Level Differences in Osmoprotectants and Antioxidants Contribute to Stress Tolerance of Quercus robur L., and Q. cerris L. Seedlings under Water Deficit and High Temperatures
Source: Plants (Basel). 2022 Jun 30;11(13):1744. doi: 10.3390/plants11131744 (PMC9269681; doi:10.3390/plants11131744)
Supplement: Supplementary file 1 [file plants-11-01744-s001.zip]

Archive with 1 entries (1 files):
- plants-1772348-supplementary.pdf
